# Supplementary material for: Purification of Adeno-Associated Virus (AAV) Serotype 2 from Spodoptera frugiperda (Sf9) Lysate by Chromatographic Nonwoven Membranes
Source: Membranes (Basel). 2022 Sep 27;12(10):944. doi: 10.3390/membranes12100944 (PMC9606886; doi:10.3390/membranes12100944)
Supplement: Supplementary file 1 [file membranes-12-00944-s001.zip]

Archive with 1 entries (1 files):
- membranes-1930551-supplementary.pdf
